# Supplementary material for: Major Adverse Cardiovascular Events and Mortality Prediction by Circulating GDF-15 in Patients with Type 2 Diabetes: A Systematic Review and Meta-Analysis
Source: Biomolecules. 2022 Jul 4;12(7):934. doi: 10.3390/biom12070934 (PMC9312922; doi:10.3390/biom12070934)
Supplement: Supplementary file 1 [file biomolecules-12-00934-s001.zip]

Archive with 1 entries (1 files):
- biomolecules-1778969-supplementary.pdf
